# Supplementary material for: Endoscopic Features of Gastric Epithelial Neoplasm of Fundic Gland Mucosa Lineage
Source: Diagnostics (Basel). 2022 Nov 2;12(11):2666. doi: 10.3390/diagnostics12112666 (PMC9689643; doi:10.3390/diagnostics12112666)
Supplement: Supplementary file 1 [file diagnostics-12-02666-s001.zip]

Archive with 1 entries (1 files):
- diagnostics-1935295-supplementary.pdf
